# Supplementary material for: AIM: A network model of attention in auditory cortex
Source: PLoS Comput Biol. 2021 Aug 27;17(8):e1009356. doi: 10.1371/journal.pcbi.1009356 (PMC8462696; doi:10.1371/journal.pcbi.1009356)
Supplement: S1 Table — (XLSX) [file pcbi.1009356.s003.xlsx]

## Sheet: Sheet1
Connection or Neuron	Param	Value
IC→E	gSYN	1
IC→S	gSYN	4.5
E→C	gSYN	1.25
E→I	gSYN	1.5
I2→I	gSYN	3
I2→E	gSYN	5
I→E	gSYN	3
S→E	gSYN	6.5
S→E	Tau_D	2
I	i_app	3
E	i_app	28
I2	i_app	18
